# Supplementary material for: Mining and engineering exporters for titer improvement of macrolide biopesticides in Streptomyces
Source: Microb Biotechnol. 2021 Aug 26;15(4):1120–32. doi: 10.1111/1751-7915.13883 (PMC8966021; doi:10.1111/1751-7915.13883)
Supplement: Supplementary file 2 — Dataset S1. Genes correlated with the titer of milbemycin A3/A4. [file MBT2-15-1120-s005.xlsx]

## Sheet: Sheet1
Dataset S1 Genes correlated with the titer of milbemycin A3/A4									a Bold type characters indicate the genes with a slope > 0.05 .
geneID	r2
SBI_03662	0.999954
SBI_08414	0.999878
SBI_06597	0.999808
SBI_04991	0.999728
SBI_07941	0.999606
SBI_01463	0.999559
SBI_04955	0.999549
SBI_06971	0.999423
SBI_01782	0.999307
SBI_07166	0.999294
SBI_02638	0.999258
SBI_02128	0.9992
SBI_04019	0.999109
SBI_06441	0.998833
SBI_03443	0.998788
SBI_04593	0.998676
SBI_07988	0.9986
SBI_01152	0.998401
SBI_01331	0.998399
SBI_09102	0.998389
SBI_01076	0.998317
SBI_08402	0.998299
SBI_03300	0.998235
SBI_01668	0.99823
SBI_04352	0.998173
SBI_03884	0.998124
SBI_03666	0.998106
SBI_08664	0.998084
SBI_05178	0.997885
SBI_09089	0.997799
SBI_04480	0.997796
SBI_01344	0.997779
SBI_02833	0.997632
SBI_02724	0.997584
SBI_05179	0.997577
SBI_06461	0.997545
SBI_07971	0.99749
SBI_04405	0.99741
SBI_06099	0.997343
SBI_06947	0.997328
SBI_01802	0.997256
SBI_05110	0.997219
SBI_01637	0.997169
SBI_06688	0.997084
SBI_01496	0.997003
SBI_05145	0.996962
SBI_01873	0.996769
SBI_08147	0.996725
SBI_09128	0.99671
SBI_08846	0.996693
SBI_05566	0.996662
SBI_08172	0.996642
SBI_07199	0.996586
SBI_01761	0.996495
SBI_07965	0.996457
SBI_02537	0.996354
SBI_01642	0.996298
SBI_09141	0.996197
SBI_02975	0.996131
SBI_07198	0.996018
SBI_03133	0.995873
SBI_06187	0.995866
SBI_01140	0.99579
SBI_04686	0.995743
SBI_08892	0.995719
SBI_05180	0.99559
SBI_01020	0.995559
SBI_01019	0.995493
SBI_02576	0.995477
SBI_09222	0.995454
SBI_06225	0.995445
SBI_07995	0.995349
SBI_02064	0.995257
SBI_05793	0.995216
SBI_07128	0.995198
SBI_04913	0.995165
SBI_07549	0.995042
SBI_05020	0.995013
SBI_08515	0.995
