# Supplementary material for: Mining and engineering exporters for titer improvement of macrolide biopesticides in Streptomyces
Source: Microb Biotechnol. 2021 Aug 26;15(4):1120–32. doi: 10.1111/1751-7915.13883 (PMC8966021; doi:10.1111/1751-7915.13883)
Supplement: Supplementary file 3 — Dataset S2. Predicted drug exporters in S. bingchenggensis. [file MBT2-15-1120-s003.xlsx]

## Sheet: Sheet1
Dataset S2 Predicted drug exporters in S. bingchenggensis
TC_Class	TC_Subclass	TC_Family	TCDB	Query id_old	substrate Class	Function
2: Electrochemical Potential-driven Transporters	2. A: Porters (uniporters, symporters, antiporters)	2.A.1: The Major Facilitator Superfamily (MFS)	2.A.1.2.32	SBI_07037	Specific Drugs	major facilitator transporter
			2.A.1.2.65	SBI_07701	Multiple Drugs	major facilitator superfamily permease
			2.A.1.2.65	SBI_05341	Multiple Drugs	major facilitator superfamily permease
			2.A.1.2.97	SBI_07667	Multiple Drugs	Bcr/CflA family drug resistance efflux transporter
			2.A.1.21.3	SBI_08812	Specific Drugs	transmembrane efflux protein
			2.A.1.3.10	SBI_05602	Specific Drugs	putative MFS family transmembrane transporter
			2.A.1.3.10	SBI_03579	Specific Drugs	methylenomycin a resistance protein, mmr
			2.A.1.3.11	SBI_00283	Specific Drugs	MFS transporter
			2.A.1.3.11	SBI_00309	Specific Drugs	permease of the major facilitator superfamily protein
			2.A.1.3.11	SBI_07713	Specific Drugs	major facilitator superfamily permease
			2.A.1.3.11	SBI_04487	Specific Drugs	major facilitator superfamily MFS_1
			2.A.1.3.11	SBI_05676	Specific Drugs	transmembrane efflux protein
			2.A.1.3.11	SBI_06466	Specific Drugs	major facilitator superfamily permease
			2.A.1.3.11	SBI_03552	Specific Drugs	drug resistance transporter, EmrB/QacA subfamily protein
			2.A.1.3.11	SBI_02870	Specific Drugs	transmembrane efflux protein
			2.A.1.3.12	SBI_07473	Specific Drugs	tetracenomycin C efflux protein
			2.A.1.3.15	SBI_09576	Specific Drugs	MFS transporter
			2.A.1.3.15	SBI_09577	Specific Drugs	drug resistance transporter, EmrB/QacA subfamily protein
			2.A.1.3.15	SBI_05293	Specific Drugs	EmrB/QacA family drug resistance transporter
			2.A.1.3.15	SBI_04263	Specific Drugs	MFS transporter
			2.A.1.3.19	SBI_08259	Specific Drugs	multidrug efflux protein
			2.A.1.3.19	SBI_02810	Specific Drugs	major facilitator superfamily MFS_1
			2.A.1.3.25	SBI_07142	Specific Drugs	transmembrane transport protein
			2.A.1.3.25	SBI_04735	Specific Drugs	MFS transporter permease
			2.A.1.3.26	SBI_00890	Multiple Drugs	drug resistance transporter, EmrB/QacA subfamily protein
			2.A.1.3.28	SBI_00266	Multiple Drugs	drug resistance transporter, EmrB/QacA subfamily protein
			2.A.1.3.28	SBI_03540	Multiple Drugs	transmembrane efflux protein
			2.A.1.3.32	SBI_00420	Specific Drugs	EmrB/QacA family drug resistance transporter
			2.A.1.3.32	SBI_07918	Specific Drugs	EmrB/QacA family drug resistance transporter
			2.A.1.3.32	SBI_05973	Specific Drugs	MFS transporter
			2.A.1.3.33	SBI_07524	Multiple Drugs	EmrB/QacA family drug resistance transporter
			2.A.1.3.33	SBI_06859	Multiple Drugs	drug resistance transporter, EmrB/QacA subfamily protein
			2.A.1.3.33	SBI_04339	Multiple Drugs	major facilitator superfamily permease
			2.A.1.3.49	SBI_08594	Multiple Drugs	putative transmembrane efflux protein
			2.A.1.3.5	SBI_01391	Multiple Drugs	hypothetical protein
			2.A.1.3.5	SBI_01207	Multiple Drugs	transmembrane efflux protein
			2.A.1.3.5	SBI_07249	Multiple Drugs	MFS transporter
			2.A.1.3.5	SBI_05238	Multiple Drugs	major facilitator superfamily permease
			2.A.1.3.5	SBI_03970	Multiple Drugs	putative MFS transporter
			2.A.1.3.5	SBI_03216	Multiple Drugs	multidrug transporter
			2.A.1.3.5	SBI_00964	Multiple Drugs	major facilitator transporter
			2.A.1.3.56	SBI_08093	Specific Drugs	major facilitator superfamily MFS_1
			2.A.1.3.67	SBI_06644	Multiple Drugs	major facilitator superfamily permease
			2.A.1.3.67	SBI_04885	Multiple Drugs	major facilitator superfamily permease
			2.A.1.3.7	SBI_07698	Specific Drugs	transmembrane efflux protein
			2.A.1.3.7	SBI_06740	Specific Drugs	drug resistance transporter, EmrB/QacA subfamily protein
			2.A.1.3.7	SBI_01614	Specific Drugs	drug resistance transporter, EmrB/QacA subfamily protein
			2.A.1.3.8	SBI_01346	Specific Drugs	drug resistance efflux protein
			2.A.1.3.8	SBI_07612	Specific Drugs	MFS transporter
			2.A.1.3.8	SBI_06596	Specific Drugs	efflux transporter
			2.A.1.3.8	SBI_06256	Specific Drugs	major facilitator superfamily permease
			2.A.1.3.8	SBI_03546	Specific Drugs	putative transmembrane efflux protein
			2.A.1.3.9	SBI_02730	Specific Drugs	major facilitator superfamily permease
			2.A.1.32.3	SBI_01781	Multiple Drugs	putative multidrug-efflux transporter protein
			2.A.1.36.4	SBI_05261	Multiple Drugs	integral membrane protein
			2.A.1.60.3	SBI_02333	Multiple Drugs	integral membrane transport protein
			2.A.1.60.3	SBI_09286	Multiple Drugs	integral membrane transport protein
			2.A.1.60.3	SBI_00776	Multiple Drugs	transmembrane transport protein
		2.A.115: The Novobiocin Exporter (NbcE) Family	2.A.115.2.6	SBI_02295	Specific Drugs	hypothetical protein
		2.A.6: The Resistance-Nodulation-Cell Division (RND) Superfamily	2.A.6.5.1	SBI_09610	Specific Drugs	membrane protein
			2.A.6.5.1	SBI_07177	Specific Drugs	membrane protein
			2.A.6.5.10	SBI_07007	Multiple Drugs	transporter
			2.A.6.5.10	SBI_05224	Multiple Drugs	MMPL domain-containing protein
			2.A.6.5.10	SBI_00824	Multiple Drugs	MMPL domain-containing protein
			2.A.6.5.11	SBI_00616	Multiple Drugs	membrane transport protein
			2.A.6.5.11	SBI_09883	Multiple Drugs	MMPL domain-containing protein
			2.A.6.5.11	SBI_07368	Multiple Drugs	membrane transport protein
			2.A.6.5.11	SBI_07050	Multiple Drugs	membrane transport protein
			2.A.6.5.11	SBI_04714	Multiple Drugs	integral membrane export protein
			2.A.6.5.11	SBI_06238	Multiple Drugs	hypothetical protein
			2.A.6.5.11	SBI_04396	Multiple Drugs	membrane transport protein
			2.A.6.5.11	SBI_03567	Multiple Drugs	putative integral membrane export protein
			2.A.6.5.11	SBI_03417	Multiple Drugs	MMPL domain protein
			2.A.6.5.11	SBI_02216	Multiple Drugs	integral membrane protein
		2.A.68: The p-Aminobenzoyl-glutamate Transporter (AbgT) Family	2.A.68.1.2	SBI_06049	Multiple Drugs	putative aminobenzoyl-glutamate transporter
		2.A.7: The Drug/Metabolite Transporter (DMT) Superfamily	2.A.7.1.10	SBI_00861	Multiple Drugs	QacE family quaternary ammonium compound efflux SMR transporter
			2.A.7.1.15	SBI_08055	Multiple Drugs	QacE family quaternary ammonium compound efflux SMR transporter
			2.A.7.1.4	SBI_04016	Multiple Drugs	QacE family quaternary ammonium compound efflux SMR transporter
			2.A.7.26.4	SBI_06034	Multiple Drugs	hypothetical protein
			2.A.7.3.11	SBI_08075	Multiple Drugs	EamA family transporter
			2.A.7.3.11	SBI_08759	Multiple Drugs	hypothetical protein
			2.A.7.3.4	SBI_06941	Multiple Drugs	EamA family transporter
			2.A.7.7.2	SBI_06123	Specific Drugs	protein RarD
3: Primary Active Transporters	3. A: P-P-bond-hydrolysis-driven transporters	3.A.1: The ATP-binding Cassette (ABC) Superfamily	3.A.1.105.1	SBI_08499	Multiple Drugs	ABC-type drug export system, membrane protein
			3.A.1.105.11	SBI_02970	Specific Drugs	hypothetical protein
			3.A.1.105.14	SBI_05722	Multiple Drugs	multidrug ABC transporter ATPase
			3.A.1.105.2	SBI_07901	Specific Drugs	ABC transporter ATP-binding protein
			3.A.1.105.2	SBI_07696	Specific Drugs	daunorubicin resistance protein DrrA family ABC transporter ATP-binding protein
			3.A.1.105.2	SBI_07695	Specific Drugs	putative ABC transporter permease protein
			3.A.1.105.2	SBI_04811	Specific Drugs	daunorubicin resistance protein DrrA family ABC transporter ATP-binding protein
			3.A.1.105.3	SBI_03769	Multiple Drugs	putative ABC transporter integral membrane subunit
			3.A.1.106.18	SBI_09016	Multiple Drugs	HlyB/MsbA family ABC transporter
			3.A.1.106.2	SBI_00482	Multiple Drugs	putative ABC transporter ATP-binding subunit
			3.A.1.106.6	SBI_03661	Multiple Drugs	ABC transporter ATP-binding protein
			3.A.1.106.6	SBI_03660	Multiple Drugs	ABC transporter
			3.A.1.106.9	SBI_02350	Specific Drugs	putative ABC transporter ATPase and permease component
			3.A.1.106.9	SBI_09015	Specific Drugs	ABC transporter ATP-binding protein
			3.A.1.119.1	SBI_08914	Multiple Drugs	multidrug ABC transporter permease
			3.A.1.119.1	SBI_08915	Multiple Drugs	multidrug ABC transporter ATP-binding protein
			3.A.1.119.1	SBI_01691	Multiple Drugs	putative ABC transporter ATPase and permease component
			3.A.1.119.1	SBI_01690	Multiple Drugs	putative ABC transporter ATPase and permease component
			3.A.1.120.2	SBI_00181	Specific Drugs	putative ABC transporter ATP-binding protein
			3.A.1.120.3	SBI_00407	Specific Drugs	ABC transporter ATP-binding protein
			3.A.1.120.3	SBI_06224	Specific Drugs	putative ABC transporter ATP-binding protein
			3.A.1.120.3	SBI_02632	Specific Drugs	heme ABC transporter ATP-binding protein
			3.A.1.120.7	SBI_00406	Multiple Drugs	antibiotic ABC transporter ATP-binding protein
			3.A.1.120.8	SBI_07056	Multiple Drugs	energy-dependent translational throttle protein EttA
			3.A.1.122.18	SBI_04481	Multiple Drugs	ABC transporter ATP-binding protein
			3.A.1.122.20	SBI_04485	Multiple Drugs	ABC transporter ATP-binding protein
			3.A.1.124.4	SBI_00840	Multiple Drugs	multidrug ABC transporter ATP-binding protein
			3.A.1.124.5	SBI_05572	Multiple Drugs	multidrug ABC transporter ATP-binding protein
			3.A.1.131.1	SBI_04807	Specific Drugs	ABC transporter
			3.A.1.131.1	SBI_04387	Specific Drugs	ABC transporter related protein
			3.A.1.132.8	SBI_09667	Multiple Drugs	ABC transporter related protein
			3.A.1.132.8	SBI_06765	Multiple Drugs	multidrug ABC transporter ATP-binding protein
			3.A.1.132.8	SBI_04467	Multiple Drugs	multidrug ABC transporter ATP-binding protein
			3.A.1.132.8	SBI_05116	Multiple Drugs	multidrug ABC transporter ATP-binding protein
			3.A.1.132.8	SBI_06120	Multiple Drugs	multidrug ABC transporter ATP-binding protein
			3.A.1.132.8	SBI_08846	Multiple Drugs	putative ABC transporter ATP-binding protein
			3.A.1.132.8	SBI_01020	Multiple Drugs	multidrug ABC transporter ATP-binding protein
			3.A.1.135.10	SBI_05053	Multiple Drugs	multidrug ABC transporter ATP-binding protein
			3.A.1.135.10	SBI_05054	Multiple Drugs	multidrug ABC transporter ATPase
			3.A.1.135.10	SBI_01685	Multiple Drugs	multidrug ABC transporter ATP-binding protein
			3.A.1.141.1	SBI_06700	Multiple Drugs	putative ABC transporter ATP-binding subunit
			3.A.1.146.1	SBI_05295	Specific Drugs	putative ABC transporter permease protein
			3.A.1.146.1	SBI_05296	Specific Drugs	putative ABC transporter ATP-binding protein
			3.A.1.146.1	SBI_05297	Specific Drugs	integral membrane protein
			3.A.1.146.1	SBI_05298	Specific Drugs	putative ABC transporter ATP-binding subunit
			3.A.1.201.30	SBI_01045	Multiple Drugs	multidrug ABC transporter permease
8: Accessory Factors Involved in Transport	8.A: Auxiliary transport proteins	8.A.11: The Immunophilin-like Prolyl:peptidyl Isomerase Regulator (I-PPI) Family	8.A.11.1.2	SBI_08488	Specific Drugs	FK-506 binding protein, peptidyl-prolyl cis-trans isomerase
9: Incompletely Characterized Transport Systems	9.B: Putative transport proteins	9.B.114: The Vancomycin-sensitivity protein (SanA) Family	9.B.114.1.1	SBI_07349	Specific Drugs	integral membrane protein
