# Supplementary material for: Mining and engineering exporters for titer improvement of macrolide biopesticides in Streptomyces
Source: Microb Biotechnol. 2021 Aug 26;15(4):1120–32. doi: 10.1111/1751-7915.13883 (PMC8966021; doi:10.1111/1751-7915.13883)
Supplement: Supplementary file 4 — Dataset S3. The major facilitator superfamily proteins and ABC superfamily proteins. [file MBT2-15-1120-s002.xlsx]

## Sheet: Sheet1
Dataset S3 The major facilitator superfamily proteins and ABC superfamily proteins				a Bold type characters indicate the proteins manually added .
The major facilitator superfamily proteins	The ABC superfamily proteins
SBI_07037	SBI_00181
SBI_07701	SBI_00406
SBI_05341	SBI_00407
SBI_07667	SBI_00482
SBI_08812	SBI_00839
SBI_05602	SBI_00840
SBI_03579	SBI_01019
SBI_00283	SBI_01020
SBI_00309	SBI_01045
SBI_07713	SBI_01685
SBI_04487	SBI_01690
SBI_05676	SBI_01691
SBI_06466	SBI_02350
SBI_03552	SBI_02632
SBI_02870	SBI_02970
SBI_07473	SBI_03660
SBI_09576	SBI_03661
SBI_09577	SBI_03768
SBI_05293	SBI_03769
SBI_04263	SBI_04386
SBI_08259	SBI_04387
SBI_02810	SBI_04467
SBI_07142	SBI_04468
SBI_04735	SBI_04481
SBI_00890	SBI_04482
SBI_00266	SBI_04485
SBI_03540	SBI_04486
SBI_00420	SBI_04806
SBI_07918	SBI_04807
SBI_05973	SBI_04811
SBI_07524	SBI_04812
SBI_06859	SBI_05053
SBI_04339	SBI_05054
SBI_08594	SBI_05114
SBI_01391	SBI_05115
SBI_01207	SBI_05116
SBI_07249	SBI_05295
SBI_05238	SBI_05296
SBI_03970	SBI_05297
SBI_03216	SBI_05298
SBI_00964	SBI_05570
SBI_08093	SBI_05571
SBI_06644	SBI_05572
SBI_04885	SBI_05721
SBI_07698	SBI_05722
SBI_06740	SBI_06120
SBI_01614	SBI_06121
SBI_01346	SBI_06224
SBI_07612	SBI_06698
SBI_06596	SBI_06699
SBI_06256	SBI_06700
SBI_03546	SBI_06764
SBI_02730	SBI_06765
SBI_01781	SBI_07056
SBI_05261	SBI_07695
SBI_02333	SBI_07696
SBI_09286	SBI_07901
SBI_00776	SBI_07902
	SBI_07903
	SBI_08498
	SBI_08499
	SBI_08846
	SBI_08847
	SBI_08914
	SBI_08915
	SBI_09015
	SBI_09016
	SBI_09667
	SBI_09668
