# Supplementary material for: Mining and engineering exporters for titer improvement of macrolide biopesticides in Streptomyces
Source: Microb Biotechnol. 2021 Aug 26;15(4):1120–32. doi: 10.1111/1751-7915.13883 (PMC8966021; doi:10.1111/1751-7915.13883)
Supplement: Supplementary file 5 — Dataset S4. Genes possessed similar patterns with milbemycin biosynthetic profile. [file MBT2-15-1120-s001.xlsx]

## Sheet: Sheet1
Dataset S4 Genes possessed similar patterns with milbemycin biosynthesis profile
geneID
SBI_09074
SBI_09570
SBI_08552
SBI_09523
SBI_09470
SBI_05801
SBI_01239
SBI_00016
SBI_00655
SBI_02993
SBI_00096
SBI_01254
SBI_09643
SBI_09485
SBI_08533
SBI_00707
SBI_09963
SBI_08653
SBI_01870
SBI_09681
SBI_01144
SBI_00652
SBI_09776
SBI_00927
SBI_10005
SBI_00436
SBI_02807
SBI_08809
SBI_09467
SBI_02113
SBI_09616
SBI_09702
SBI_09959
SBI_04204
SBI_01901
SBI_01677
SBI_01868
SBI_02114
SBI_00033
SBI_01516
SBI_01370
SBI_01813
SBI_05895
SBI_09184
SBI_00335
SBI_08870
SBI_06539
SBI_00956
SBI_05803
SBI_01899
SBI_02512
SBI_00572
SBI_01347
SBI_00288
SBI_09092
SBI_09693
SBI_01339
SBI_09904
SBI_09920
SBI_01271
SBI_08693
SBI_00337
SBI_09188
SBI_09988
SBI_01481
SBI_08654
SBI_04585
SBI_00549
SBI_04119
SBI_05252
SBI_06083
SBI_08264
SBI_01214
SBI_07962
SBI_08656
SBI_05212
SBI_08967
SBI_01348
SBI_01288
SBI_00762
SBI_02877
SBI_01871
SBI_00865
SBI_00080
SBI_09942
SBI_02167
SBI_04236
SBI_07713
SBI_08785
SBI_02217
SBI_01355
SBI_08762
SBI_09101
SBI_01277
SBI_09505
SBI_03231
SBI_02692
SBI_03901
SBI_08524
SBI_00338
SBI_02313
SBI_01964
SBI_04761
SBI_02318
SBI_00857
SBI_08156
SBI_08076
SBI_01655
SBI_05230
SBI_03632
SBI_00714
SBI_03230
SBI_00196
SBI_03825
SBI_09517
SBI_02190
SBI_09598
SBI_05000
SBI_04118
SBI_00318
SBI_03814
SBI_00236
SBI_01342
SBI_09699
SBI_02899
SBI_08310
SBI_05199
SBI_07415
SBI_09121
SBI_01278
SBI_09141
SBI_00126
SBI_04910
SBI_00032
SBI_04700
SBI_00235
SBI_03024
SBI_04796
SBI_06897
SBI_01505
SBI_00174
SBI_07046
SBI_03159
SBI_09301
SBI_04694
SBI_00206
SBI_09701
SBI_01896
SBI_08670
SBI_03158
SBI_04441
SBI_07018
SBI_01201
SBI_08855
SBI_00860
SBI_08270
SBI_00173
SBI_08615
SBI_00743
SBI_04357
SBI_00041
SBI_05654
SBI_08662
SBI_01751
SBI_00254
SBI_02317
SBI_07222
SBI_08359
SBI_01226
SBI_00377
SBI_09587
SBI_07546
SBI_04417
SBI_07374
SBI_07547
SBI_09123
SBI_03154
SBI_06889
SBI_02090
SBI_01345
SBI_01502
SBI_02316
SBI_09937
SBI_03786
SBI_09588
SBI_05226
SBI_01724
SBI_01290
SBI_07550
SBI_02718
SBI_03985
SBI_00573
SBI_03155
SBI_09936
SBI_08663
SBI_07748
SBI_09769
SBI_07017
SBI_00328
SBI_01410
SBI_00169
SBI_02772
SBI_00104
SBI_07255
SBI_06607
SBI_09211
SBI_02935
SBI_09017
SBI_06511
SBI_05308
SBI_06082
SBI_01198
SBI_03303
SBI_00736
SBI_05827
SBI_06657
SBI_02413
SBI_09896
SBI_09688
SBI_08901
SBI_00200
SBI_09891
SBI_09815
SBI_00175
SBI_07544
SBI_06290
SBI_07096
SBI_00327
SBI_05052
SBI_00766
SBI_03937
SBI_09759
SBI_05323
SBI_07757
SBI_03119
SBI_07019
SBI_01520
SBI_07947
SBI_09581
SBI_00477
SBI_01852
SBI_09512
SBI_04669
SBI_08269
SBI_07993
SBI_01438
SBI_02738
SBI_03659
SBI_05214
SBI_06902
SBI_02755
SBI_03156
SBI_07946
SBI_05605
SBI_07016
SBI_07021
SBI_07532
SBI_04589
SBI_00516
SBI_08430
SBI_01493
SBI_06593
SBI_00735
SBI_09236
SBI_00348
SBI_07657
SBI_07705
SBI_03157
SBI_09664
SBI_08317
SBI_09006
SBI_07555
SBI_09200
SBI_02264
SBI_03030
SBI_06097
SBI_09890
SBI_04686
SBI_08876
SBI_00907
SBI_00513
SBI_01282
SBI_02704
SBI_05913
SBI_01196
SBI_07634
SBI_01251
SBI_09737
SBI_08903
SBI_08800
SBI_03150
SBI_01398
SBI_09181
SBI_09799
SBI_05228
SBI_06000
SBI_00990
SBI_00649
SBI_09043
SBI_02655
SBI_06975
SBI_06354
SBI_08838
SBI_04139
SBI_04351
SBI_04127
SBI_09879
SBI_03872
SBI_09868
SBI_04037
SBI_05396
SBI_04579
SBI_06782
SBI_06265
SBI_06711
SBI_02191
SBI_06125
SBI_03052
SBI_06681
SBI_01224
SBI_08664
SBI_03151
SBI_08167
SBI_06317
SBI_00435
SBI_07005
SBI_03529
SBI_09626
SBI_05685
SBI_07253
SBI_02323
SBI_06022
SBI_06903
SBI_07899
SBI_02193
SBI_04614
SBI_08840
SBI_05476
SBI_02410
SBI_09627
SBI_08531
SBI_07858
SBI_05009
SBI_09938
SBI_09629
SBI_09869
SBI_03613
SBI_00344
SBI_05780
SBI_06702
SBI_09690
SBI_06493
SBI_03222
SBI_00185
SBI_08865
SBI_06465
SBI_02872
SBI_03330
SBI_07945
SBI_07447
SBI_06676
SBI_00084
SBI_02321
SBI_04279
SBI_03510
SBI_02411
SBI_03531
SBI_07990
SBI_05812
SBI_04549
SBI_04064
SBI_08636
SBI_08385
SBI_05745
SBI_07474
SBI_01012
SBI_04864
SBI_09291
SBI_06122
SBI_04463
SBI_05828
SBI_02420
SBI_00985
SBI_05899
SBI_04094
SBI_02366
SBI_07857
SBI_02537
SBI_08745
SBI_03944
SBI_07026
SBI_02412
SBI_04187
SBI_03955
SBI_05744
SBI_03281
SBI_04842
SBI_09292
SBI_01829
SBI_04846
SBI_03485
